# Supplementary material for: Challenges in the control of COVID-19 outbreaks caused by the delta variant during periods of low humidity: an observational study in Sydney, Australia
Source: Infect Dis Poverty. 2021 Dec 23;10:139. doi: 10.1186/s40249-021-00926-0 (PMC8694908; doi:10.1186/s40249-021-00926-0)
Supplement: Supplementary file 1 — Additional file 1. Data used to analyse the association between weather variables and reported cases of COVID-19 caused by the B.1.617.2 (delta) variant of SARS-CoV-2 in Sydney, Australia between June and September 2021. [file 40249_2021_926_MOESM1_ESM.xlsx]

## Sheet: time-series
Date	Cases	9am temp	9am RH	3pm temp	3pm RH	Index	Total doses*	Daily doses	Tests
2021-06-01	0	9.92361	90.3333	17.7333	51.8611	0.46	1339751	35836	21551
2021-06-02	0	11.2167	80.2778	20.0139	44.6389	0.49	1377812	38061	18672
2021-06-03	0	12.1819	87.5417	12.9708	98.3472	0.46	1419005	41193	22583
2021-06-04	0	13.425	85.7083	17.2514	51.0139	0.49	1460294	41289	19403
2021-06-05	0	10.1972	73.2222	15.8875	41.4722	0.54	1488774	28480	17524
2021-06-06	0	11.2819	63.5139	18.3875	45.5278	0.47	1498063	9289	13773
2021-06-07	0	10.3514	84.6806	18.4639	49.2222	0.46	1515485	17422	11219
2021-06-08	0	13.0403	63.2639	17.2528	55.1667	0.47	1553148	37663	22496
2021-06-09	0	10.0958	84.3056	12.9514	54.4583	0.47	1592042	38894	19810
2021-06-10	0	7.48611	91.25	9.075	90.9861	0.45	1630098	38056	18525
2021-06-11	0	7.18333	96.6528	14.3819	62.9306	0.46	1672067	41969	19304
2021-06-12	0	11.6042	71.1806	16.6292	44	0.47	1699822	27755	17187
2021-06-13	0	10.8403	72.9028	17.3236	44.9861	0.4	1705106	5284	9479
2021-06-14	0	10.3875	74.0694	16.4764	65.6806	0.4	1718964	13858	8287
2021-06-15	0	12.2833	85.9722	16.0542	72.7222	0.45	1737557	18593	10524
2021-06-16	3	10.85	91	18.9	54.5	0.47	1777193	39636	23145
17-Jun	1	13.75	54.5	16.85	38.5	0.47	1817255	40062	21678
18-Jun	1	13.15	63	17.55	40	0.43	1859779	42524	26631
2021-06-19	0	13.4222	57.3472	13.5375	82	0.37	1888561	28782	24468
20-Jun	2	13	78.5	13.5	88.5	0.36	1897131	8570	25252
21-Jun	4	11.925	94	14.35	79.75	0.39	1917183	20052	28645
22-Jun	15	10.6778	90.5333	15.3107	76.0593	0.36	1954055	36872	44640
23-Jun	12	10.8523	94.2778	17.0861	60.3102	0.28	1993638	39583	48402
24-Jun	21	15.4016	71.6138	20.3212	52.8757	0.26	2034307	40669	47603
25-Jun	28	14.3865	64.7976	18.3821	39.4048	0.22	2076483	42176	55227
26-Jun	24	13.1708	63.5972	17.3743	38.5694	0.13	2107156	30673	52048
27-Jun	21	10.8714	66.3862	17.731	34.2037	0.13	2125175	18019	58870
28-Jun	14	9.3	86.6508	15.3651	68.4444	0.13	2146701	21526	67000
29-Jun	23	11.0266	95.7367	15.0908	88.3599	0.12	2186106	39405	68220
30-Jun	29	11.7987	98.2318	16.3841	81.1226	0.12	2231996	45890	59941
1-Jul	27	11.6909	98.0988	15.9728	80.6132	0.12	2280762	48766	73602
2-Jul	32	12.05	96.5469	17.4109	72.8958	0.12	2332960	52198	56331
3-Jul	22	9.84848	90.8687	18.1152	52.1919	0.14	2377391	44431	45079
4-Jul	31	9.82097	64.3172	14.9973	41.6129	0.15	2401763	24372	58373
5-Jul	16	9.89792	68.625	15.1	42	0.14	2426414	24651	32136
6-Jul	33	7.09596	75.8788	14.3455	48.1313	0.13	2474124	47710	45000
7-Jul	36	7.15185	78.0741	14.7901	52.7901	0.14	2525322	51198	39733
8-Jul	41	7.55989	89.6287	15.145	56.3686	0.13	2577813	52491	42152
9-Jul	49	8.77109	89.8855	11.6696	92.5329	0.11	2634278	56465	42023
10-Jul	99	11.4185	78.4327	13.824	70.6201	0.09	2678470	44192	48754
11-Jul	112	10.454	92.625	14.6814	65.4632	0.12	2703690	25220	46478
12-Jul	70	8.50611	94.5365	16.0615	57.0143	0.12	2728897	25207	49055
13-Jul	88	8.68952	91.9609	16.8864	45.053	0.12	2783768	54871	65322
14-Jul	73	10.2484	80.277	12.7055	75.2938	0.11	2844766	60998	58299
15-Jul	99	14.4409	77.3047	19.3857	51.2626	0.12	2907677	62911	77587
16-Jul	106	12.0656	82.5377	14.7755	48.5	0.11	2975525	67848	81970
17-Jul	91	11.2538	58.0659	11.5566	49.9249	0.11	3031331	55806	66671
18-Jul	107	12.7896	58.689	16.0053	43.0774	0.14	3064158	32827	75845
19-Jul	64	8.98628	76.2969	13.603	49.6441	0.13	3094223	30065	62860
20-Jul	103	10.9788	60.7665	13.63	53.1942	0.11	3160228	66005	83477
21-Jul	140	9.85321	51.2607	13.8357	38.8643	0.1	3226932	66704	85185
22-Jul	139	7.70715	69.0416	15.9145	37.2238	0.1	3293898	66966	86620
23-Jul	146	9.77055	83.863	12.8226	76.6804	0.1	3369252	75354	93910
24-Jul	140	10.3996	88.1821	16.02	42.8389	0.1	3434545	65293	102233
25-Jul	166	10.7853	50.9823	13.5859	36.2855	0.1	3470280	35735	98158
26-Jul	139	13.1002	60.8321	17.7962	42.1079	0.1	3503140	32860	84486
27-Jul	153	13.7023	66.5962	18.9004	41.7113	0.1	3575052	71912	94532
28-Jul	243	15.7422	48.8427	21.4934	32.6566	0.1	3651310	76258	110962
29-Jul	176	12.1953	50.5003	16.4592	30.4555	0.1	3732331	81021	95446
30-Jul	194	8.9945	67.8408	17.1262	35.7142	0.1	3816432	84101	105963
31-Jul	240	11.3669	59.6822	21.0251	37.5014	0.12	3893122	76690	87712
1-Aug	191	18.523	59.6387	19.2534	47.4607	0.13	3932108	38986	117009
2-Aug	193	10.6797	74.8993	16.7561	51.0967	0.12	3968811	36703	104536
3-Aug	223	12.9897	90.5052	17.775	36.9537	0.1	4053592	84781	105578
4-Aug	216	11.5475	50.3596	14.5435	38.8981	0.11	4137863	84271	106954
5-Aug	293	13.6652	58.183	17.3215	42.1424	0.1	4221181	83318	109547
6-Aug	265	12.3982	63.9078	19.8521	37.3166	0.11	4316065	94884	108449
7-Aug	208	10.6582	67.9733	17.5092	39.7927	0.1	4400024	83959	95480
8-Aug	225	11.0402	90.3635	13.9733	67.1422	0.1	4449056	49032	133840
9-Aug	332	12.2674	84.4147	18.0538	51.9312	0.1	4492372	43316	95037
10-Aug	272	12.0664	82.4326	20.9355	41.462	0.1	4532296	39924	119256
11-Aug	316	16.5336	58.0564	23.1195	37.5629	0.1	4698473	166177	151830
12-Aug	330	15.1354	53.3655	19.0224	28.0024	0.1	4801310	102837	127988
13-Aug	354	11.3354	62.2806	19.2138	33.8828	0.1	4908840	107530	129352
14-Aug	258	11.6537	69.6531	18.5636	44.6628	0.12	5009457	100617	126790
15-Aug	432	12.196	67.3585	20.1701	28.8403	0.11	5069640	60183	156495
16-Aug	505	14.4584	47.5307	21.3451	27.6089	0.1	5237678	168038	151767
17-Aug	450	12.9921	54.2344	17.1016	35.1922	0.09	5353364	115686	102749
18-Aug	531	11.0858	66.8656	17.5734	47.2153	0.09	5474556	121192	119310
19-Aug	665	11.4606	76.8923	19.4402	46.712	0.1	5606572	132016	127590
20-Aug	655	13.7549	70.8025	22.1696	32.4389	0.1	5742211	135639	124610
21-Aug	703	14.1937	69.3132	22.6284	39.646	0.1	5868974	126763	206193
22-Aug	638	15.7251	63.9122	25.8137	28.8627	0.12	5951886	82912	140000
23-Aug	704	20.0339	54.33	21.6086	47.2008	0.11	6019355	67469	138472
24-Aug	789	8.57475	96.5014	9.34078	96.0149	0.09	6143824	124469	149252
25-Aug	839	11.0917	59.0824	15.1586	49.595	0.1	6280700	136876	151272
26-Aug	836	12.6673	57.2919	16.6128	53.6749	0.1	6415464	134764	118120
27-Aug	972	12.7839	69.9822	17.322	35.3731	0.1	6571629	156165	129182
28-Aug	1007	13.0509	58.5511	16.7413	55.2961	0.1	6703717	132088	106038
29-Aug	1058	11.0954	76.9642	16.4184	49.0353	0.11	6794474	90757	157221
30-Aug	957	13.1898	66.1743	18.7258	38.5124	0.11	6859279	64805	130027
31-Aug	846	13.4188	67.0146	21.6627	29.5083	0.1	6977454	118175	173913
2021-09-01	1170	15.1175	59.4542	22.9134	31.9589	0.102857	7101918	124464	127428
2021-09-02	1176	16.5416	79.9718	20.698	65.837	0.102857	7223164	121246	154654
2021-09-03	1357	17.1528	75.9041	22.9183	52.2421	0.102857	7352370	129206	131174
2021-09-04	1072	17.7821	65.7129	17.3513	83.167	0.102857	7473546	121176	115495
2021-09-05	1053	14.8689	54.488	15.9129	43.4928	0.102857	7543522	69976	136455
2021-09-06	1109	13.6713	53.2421	16.6982	38.6875	0.102857	7587842	44320	100745
2021-09-07	1244	13.7906	51.9678	22.3476	24.369	0.102857	7689120	101278	130341
2021-09-08	1255	14.0264	61.8705	21.3357	36.4878	0.102857	7793418	104298	156481
2021-09-09	1290	14.8721	54.1297	26.2789	21.2639	0.102857	7902269	108851	133226
2021-09-10	1300	20.9623	32.7148	19.1826	63.1619	0.102857	8016805	114536	147975
2021-09-11	1061	16.7618	66.4824	28.0497	17.1075	0.102857	8127752	110947	105505
2021-09-12	1023	22.4077	31.0309	28.3448	15.0834	0.102857	8189640	61888	137668
2021-09-13	1094	14.6481	53.1488	13.8762	62.5276	0.102857	8235534	45894	114084
2021-09-14	1032	12.2149	71.0638	12.9937	74.1215	0.102857	8352129	116595	137498
2021-09-15	1152	12.8369	64.6862	15.9705	57.1895	0.102857	8456255	104126	129266
2021-09-16	1077	13.4052	69.409	15.8203	60.8452	0.102857	8603460	147205	155334
2021-09-17	1101	15.2386	68.247	20.4034	47.5594	0.102857	8720728	117268	120954
2021-09-18	920	20.3342	47.3282	20.2911	60.2595	0.102857	8847518	126790	99782
2021-09-19	753	16.5451	41.3784	22.4214	29.6307	0.102857	8922349	74831	124650
2021-09-20	788	19.1795	36.1889	24.7892	21.1506	0.102857	8981188	58839	121661
